# Supplementary material for: Gentiopicroside improves high-fat diet-induced NAFLD in association with modulation of host serum metabolome and gut microbiome in mice
Source: Front Microbiol. 2023 Aug 8;14:1145430. doi: 10.3389/fmicb.2023.1145430 (PMC10443917; doi:10.3389/fmicb.2023.1145430)
Supplement: Supplementary file 1 [file Table_1.XLSX]

## Sheet: Body weight
Con	Mod	Low	High
27.3	39.2	32.3	28.1
29	36.8	29.4	26
26.3	48.1	31.3	30.8
27.6	43.8	32	28.3
27.6	42.3	37.9	29.1
28.2	38.4	32.7	29.4

## Sheet: Liver weight
Con	Mod	Low	High
1.2	2.8	1.9	1.7
1.1	3.4	2.2	1.9
1.2	3.2	2.3	1.8
1.3	3.6	2.1	1.6
1.5	3	1.8	1.9
1.2	3	1.7	2

## Sheet: Liver index
Con	Mod	Low	High
0.043956	0.0714286	0.0588235	0.0604982
0.037931	0.0923913	0.0748299	0.0730769
0.0456274	0.0665281	0.0734824	0.0584416
0.0471014	0.0821918	0.065625	0.0565371
0.0543478	0.070922	0.0474934	0.0652921
0.0425532	0.078125	0.0519878	0.0680272

## Sheet: Biochemical index
AST					ALT					TG
Con	Mod	Low	High		Con	Mod	Low	High		Con	Mod	Low	High
129.44	156.31	130.69	125.06		77.16	130.69	92.95	86.11		1.639	2.053	2.053	2.053
131.31	152.56	135.69	137.56		87.68	125.69	98.74	95.58		2.276	2.849	1.894	1.894
117.56	153.19	141.94	125.06		87.16	122.56	89.79	90.84		2.753	2.833	2.203	2.403
115.06	158.19	138.97	135.34		84	129.3	93.82	90.84		2.021	2.642	2.053	1.889
122.14	154.15	135.62	137.31		89.53	121.32	101.67	88.4		1.989	2.387	2.481	2.48
118.09	159.31	133.56	137.06		82.1	126.24	99.35	90.11
